# Supplementary material for: Charged Amino Acid Substitutions Affect Conformation of Neuroglobin and Cytochrome c Heme Groups
Source: Curr Issues Mol Biol. 2024 Apr 14;46(4):3364–78. doi: 10.3390/cimb46040211 (PMC11049214; doi:10.3390/cimb46040211)
Supplement: Supplementary file 1 [file cimb-46-00211-s001.zip]

Archive with 1 entries (1 files):
- cimb-2922122-supplementary.pdf
